# Supplementary material for: AHK3-Mediated Cytokinin Signaling Is Required for the Delayed Leaf Senescence Induced by SSPP
Source: Int J Mol Sci. 2019 Apr 25;20(8):2043. doi: 10.3390/ijms20082043 (PMC6514669; doi:10.3390/ijms20082043)
Supplement: Supplementary file 1 [file ijms-20-02043-s001.zip]

Archive with 3 entries (3 files):
- Supplemental Figure 1.tif
- Supplemental Figure 2.tif
- Supplemental Table 1.docx
